# Supplementary material for: Case Studies in Molecular Network-Guided Marine Biodiscovery
Source: Mar Drugs. 2023 Jul 20;21(7):413. doi: 10.3390/md21070413 (PMC10381900; doi:10.3390/md21070413)
Supplement: Supplementary file 1 [file marinedrugs-21-00413-s001.zip]

Archive with 1 entries (1 files):
- marinedrugs-2491652-Figure S1.pdf
